# Supplementary material for: Quantification of Massive Seasonal Aggregations of Blacktip Sharks (Carcharhinus limbatus) in Southeast Florida
Source: PLoS One. 2016 Mar 30;11(3):e0150911. doi: 10.1371/journal.pone.0150911 (PMC4814085; doi:10.1371/journal.pone.0150911)
Supplement: S1 Table — Day of the year, water temperature, barometric pressure, photoperiod, number of sharks counted, and water clarity during survey flights for the study period. (XLSX) [file pone.0150911.s002.xlsx]

## Sheet: Sheet1
Date	Day of the year	Water temperature (°C)	Barometric pressure (hPa)	Photoperiod (minutes)	Sharks	Clarity (1=excellent, 5=poor)
2011-02-01	32	21.5	1021.8	657
2011-02-02	33	21.5	1023.6	658
2011-02-03	34	21.1	1023.1	660
2011-02-04	35	22.1	1018.6	661	10884	3
2011-02-05	36	21.6	1014.7	662
2011-02-06	37	21.8	1012.5	663
2011-02-07	38	21.9	1012.7	665
2011-02-08	39	21.7	1012.5	667
2011-02-09	40	21.1	1016.1	667	10431	3
2011-02-10	41	21.8	1016.7	669
2011-02-11	42	21.2	1011.1	671
2011-02-12	43	20.8	1007.6	671
2011-02-13	44	19.9	1012.4	673
2011-02-14	45	21.5	1016	675
2011-02-15	46	20.9	1018.4	676
2011-02-16	47	21.2	1015.6	677
2011-02-17	48	22	1013.7	679
2011-02-18	49	22.1	1019.3	680
2011-02-19	50	21.9	1018	682
2011-02-20	51	22.1	1018.4	684
2011-02-21	52	22.1	1018.8	684
2011-02-22	53	21.3	1018.5	686
2011-02-23	54	20.7	1016.8	688
2011-02-24	55	21.6	1013.3	689
2011-02-25	56		1014.3	691
2011-02-26	57	21.6	1015.1	692	12128	1
2011-02-27	58		1015	694
2011-02-28	59		1013.6	696
2011-03-01	60		1015.1	697
2011-03-02	61		1017.1	699
2011-03-03	62		1019	700
2011-03-04	63		1019.8	702
2011-03-05	64		1019	703
2011-03-06	65		1019.3	705
2011-03-07	66		1019.7	707
2011-03-08	67	23.2	1018.1	708
2011-03-09	68		1013.7	710
2011-03-10	69	23.3	1013.7	711
2011-03-11	70	22.6	1015.3	713
2011-03-12	71	22.1	1015.3	714	6916	4
2011-03-13	72	22.9	1014.9	716
2011-03-14	73	22.7	1016.5	717
2011-03-15	74	22.5	1017.5	719
2011-03-16	75	22.9	1019.4	720
2011-03-17	76	23.7	1019.1	722
2011-03-18	77	23.8	1017.9	723
2011-03-19	78	23.8	1017.5	725
2011-03-20	79	24	1015.3	727
2011-03-21	80	23.8	1015.2	729
2011-03-22	81	23.3	1013.5	730
2011-03-23	82	23.7	1012.5	732	1278	3
2011-03-24	83	23.5	1014.6	733
2011-03-25	84	23.4	1013.8	735
2011-03-26	85		1015	736
2011-03-27	86	23	1011.8	738
2011-03-28	87	22	1010.5	739
2011-03-29	88	23.1	1006.3	741
2011-03-30	89	24.3	1006.6	743
2011-03-31	90	24.3	1007.1	745
2011-04-01	91	24.5	1012.3	746
2011-04-02	92	24.9	1016.1	748
2011-04-03	93	25.4	1015.1	749
2011-04-04	94	25.5	1015.8	751
2011-04-05	95	25.1	1017.2	752
2011-04-06	96	21.4	1017	754
2011-04-07	97	23.6	1015	755	483
2011-04-08	98	24.5	1014.9	757
2011-04-09	99	25.4	1014.1	758
2011-04-10	100	25.6	1013	760
2011-04-11	101	25.9	1014	761
2011-04-12	102	26.1	1016.8	763
2011-04-13	103	26.2	1018.9	764
2011-04-14	104	26.3	1019.3	766
2011-04-15	105	26	1016.4	767
2011-04-16	106	26	1015.7	769
2011-04-17	107	26	1015.8	770
2011-04-18	108	26.3	1016.7	772
2011-04-19	109	26.3	1014.7	773
2011-04-20	110	26.3	1013	775
2011-04-21	111	26.2	1011.9	776
2011-04-22	112	25.9	1011.6	778
2011-04-23	113	25.8	1013.9	779
2011-04-24	114	26.1	1014.2	781
2011-04-25	115	26.2	1012	782
2011-04-26	116	26.4	1012.6	784
2011-04-27	117	26.7	1013.3	784
2011-04-28	118	26.8	1016.7	786
2011-04-29	119	26.4	1017.6	787
2011-04-30	120	26.1	1016.4	789
2011-05-01	121	25.6	1014.9	791
2011-05-02	122	26	1015.1	791
2011-05-03	123	25.7	1016	793
2011-05-04	124	25.8	1014.7	794	45	3
2011-05-05	125	26.4	1013.6	796
2011-05-06	126	25.5	1015.8	796
2011-05-07	127	26	1018.1	798
2011-05-08	128	26.6	1017.9	799
2011-05-09	129	26.7	1017.4	800
2011-05-10	130	26.9	1015.9	802
2011-05-11	131	26.8	1015.8	803
2011-05-12	132	26.9	1015.9	804
2011-05-13	133	26.9	1014.8	805
2011-05-14	134	26.9	1014.7	806
2011-05-15	135	26.8	1014.7	807
2011-05-16	136	26.5	1014.5	809
2011-05-17	137	26.4	1013.9	809
2011-05-18	138	26.4	1014.2	811	364	2
2011-05-19	139	26.4	1015.6	812
2011-05-20	140	27.6	1015.2	812
2011-05-21	141	27.4	1016.3	814
2011-05-22	142	27.5	1016.7	814
2011-05-23	143	27.1	1016	816
2011-05-24	144	26.4	1014	816
2011-05-25	145	26.8	1011.9	817
2011-05-26	146	27.1	1012.9	818
2011-05-27	147	27.3	1014.6	819
2011-05-28	148	27.3	1015.2	819
2011-05-29	149	27.4	1014.4	821
2011-05-30	150	27.5	1013.5	821
2011-05-31	151	27.1	1013.9	822
2011-06-01	152	26.9	1015.4	822
2011-06-02	153	27.4	1017.6	823
2011-06-03	154	27.3	1019.3	823
2011-06-04	155	27.3	1017.4	825
2011-06-05	156	27.5	1014.9	825
2011-06-06	157	27.7	1014.1	826
2011-06-07	158		1015.8	826
2011-06-08	159		1017.5	826
2011-06-09	160		1016.4	827
2011-06-10	161	27	1015.4	827
2011-06-11	162	27.3	1015.7	828
2011-06-12	163	27.7	1014.6	828
2011-06-13	164	28.1	1012.6	828
2011-06-14	165	27.9	1011.9	829
2011-06-15	166	27.8	1013.8	829
2011-06-16	167	27.7	1014.3	829	204	2
2011-06-17	168	27.8	1014.2	829
2011-06-18	169	28.4	1014.8	829
2011-06-19	170	28.2	1013.5	829
2011-06-20	171	28.1	1012.8	829
2011-06-21	172	28.5	1011.7	830
2011-06-22	173	28.9	1011.9	829	94	2
2011-06-23	174	28.9	1013.8	829
2011-06-24	175	29.1	1014.2	829
2011-06-25	176	28.6	1012.2	829
2011-06-26	177	28.6	1012.9	828
2011-06-27	178	28.6	1014.7	828
2011-06-28	179	28.6	1015.7	829
2011-06-29	180	28.4	1013.8	828
2011-06-30	181	28.3	1012.9	828
2011-07-01	182	28.3	1014.7	828
2011-07-02	183	28.2	1015.8	827
2011-07-03	184	28.2	1013.5	827
2011-07-04	185	28.7	1011.9	827
2011-07-05	186	28.7	1009.7	826
2011-07-06	187	28.8	1002.9	826
2011-07-07	188	28.8	1008.2	824
2011-07-08	189	28.1	1008	824
2011-07-09	190	28.7	1008.2	824
2011-07-10	191	28.8	1012.1	823
2011-07-11	192	28.8	1014.5	823
2011-07-12	193	29	1016.6	822
2011-07-13	194	28.9	1016.1	821
2011-07-14	195	29.2	1014.1	820
2011-07-15	196	29.1	1013.2	820
2011-07-16	197	29.5	1011.9	819
2011-07-17	198	28.7	1011.4	818
2011-07-18	199	29.2	1014.4	817
2011-07-19	200	28.7	1013.8	817
2011-07-20	201	29.5	1014.2	815	146	3
2011-07-21	202	29	1014.6	815
2011-07-22	203	29	1015.1	813
2011-07-23	204	29.7	1017.3	813
2011-07-24	205	29.4	1015.3	811
2011-07-25	206	29.8	1013	811
2011-07-26	207	29.8	1012.1	809
2011-07-27	208	28.8	1014.6	809
2011-07-28	209	28.7	1017.1	807
2011-07-29	210	29.1	1016.7	807
2011-07-30	211	29.6	1015.8	805
2011-07-31	212	30.1	1014.3	804
2011-08-01	213	30.2	1014	803
2011-08-02	214	29.3	1015.6	802
2011-08-03	215	28.8	1015.1	801	102	1
2011-08-04	216	28.9	1013.1	800
2011-08-05	217	29	1012.5	798
2011-08-06	218	29.9	1014	797
2011-08-07	219	30.1	1013.7	796
2011-08-08	220	29.6	1012.9	795
2011-08-09	221	29.1	1010.9	793
2011-08-10	222	29.4	1009.7	792
2011-08-11	223	29.1	1007.7	791
2011-08-12	224	28.4	1010.8	790
2011-08-13	225	28.6	1014.9	788
2011-08-14	226	29.3	1017.7	787
2011-08-15	227	30	1017.7	785
2011-08-16	228	29.8	1016.5	784
2011-08-17	229	30.1	1016.3	782
2011-08-18	230	30.5	1016.4	781
2011-08-19	231	30.2	1013	779	59	2
2011-08-20	232	30.1	1008.3	779
2011-08-21	233	30.3	1008.7	777
2011-08-22	234	30.5	1009.8	776
2011-08-23	235	30.7	1009.5	774
2011-08-24	236	30.6	1007.8	773
2011-08-25	237	30	1013.2	771
2011-08-26	238	29.4	1016.1	770
2011-08-27	239	29.4	1015	769
2011-08-28	240	29.6	1012.5	767
2011-08-29	241	29.6	1008.1	766
2011-08-30	242	29.3	1014.3	763
2011-08-31	243	29.2	1017.1	762
2011-09-01	244	29.5	1014.8	760	54	3
2011-09-02	245	29.2	1012.5	759
2011-09-03	246	29.8	1011.4	757
2011-09-04	247	29.4	1011.9	756
2011-09-05	248	29.5	1014.6	755
2011-09-06	249	29.5	1018.1	753
2011-09-07	250	29.4	1019	752
2011-09-08	251	29.8	1015.3	750
2011-09-09	252	29.7	1011	749
2011-09-10	253	30	1014.9	747
2011-09-11	254	29.8	1018.9	745
2011-09-12	255	30.3	1017.9	744
2011-09-13	256	29.8	1015.7	742
2011-09-14	257	29.1	1012.9	741	172	3
2011-09-15	258	29.6	1012.1	739
2011-09-16	259	29.7	1019.5	738
2011-09-17	260	29.6	1022.7	737
2011-09-18	261	29.4	1020.3	734
2011-09-19	262	29.6	1017.8	733
2011-09-20	263	29.3	1017.1	731
2011-09-21	264	29.5	1016.4	730
2011-09-22	265	29.2	1015.9	728
2011-09-23	266	29.2	1021	727
2011-09-24	267	29.4	1022	726
2011-09-25	268	29.6	1022.1	723
2011-09-26	269	29.1	1021	722
2011-09-27	270	28.8	1020.3	720
2011-09-28	271	29.1	1016.5	719	194	2
2011-09-29	272	29.3	1021	717
2011-09-30	273	29.7	1020.9	716
2011-10-01	274	29.3	1020.2	714
2011-10-02	275	28.4	1016.3	713
2011-10-03	276	28.6	1012.9	712
2011-10-04	277	27.9	1015.1	709
2011-10-05	278	27.4	1015.8	708
2011-10-06	279	27.7	1020.7	706
2011-10-07	280	27.9	1023.9	705
2011-10-08	281	27.3	1024.1	703
2011-10-09	282	27.3	1020.3	702
2011-10-10	283	27.9	1018.9	700
2011-10-11	284	28.2	1017.9	699
2011-10-12	285	28.3	1015.1	697	70	5
2011-10-13	286	28.5	1019	696
2011-10-14	287	28.4	1018.5	694
2011-10-15	288	27.8	1019.1	693
2011-10-16	289	27	1020.2	691
2011-10-17	290	27	1019.9	689
2011-10-18	291	26.6	1022.3	688
2011-10-19	292		1022.7	686
2011-10-20	293	27.1	1021.2	685
2011-10-21	294	26.7	1021.4	683
2011-10-22	295		1020.4	683
2011-10-23	296	25.8	1022.5	681
2011-10-24	297		1023	679
2011-10-25	298		1021.2	678
2011-10-26	299	26.1	1020	676
2011-10-27	300		1019.8	675
2011-10-28	301		1020.3	674
2011-10-29	302	26.8	1023.1	672
2011-10-30	303	26.2	1022.5	671
2011-10-31	304		1020.7	669
2011-11-01	305	24.5	1014.6	668
2011-11-02	306	23.5	1019.3	667
2011-11-03	307	25.2	1018	665
2011-11-04	308	24.9	1019.7	664
2011-11-05	309	23.9	1018.9	663
2011-11-06	310	23.3	1017.9	661
2011-11-07	311	24.2	1015.1	660
2011-11-08	312	24	1019	659
2011-11-09	313	24.5	1018.5	658
2011-11-10	314	24.5	1019.1	656	0	5
2011-11-11	315	24.8	1020.2	656
2011-11-12	316	23.9	1019.9	654
2011-11-13	317	24.5	1022.3	653
2011-11-14	318	25.4	1022.7	651
2011-11-15	319	25.3	1021.2	651
2011-11-16	320	25.8	1021.4	649
2011-11-17	321	25.7	1020.4	648
2011-11-18	322	24.8	1022.5	647
2011-11-19	323	25.1	1023	646
2011-11-20	324	25.2	1021.2	645
2011-11-21	325	24.9	1020	644
2011-11-22	326	25.1	1019.8	643
2011-11-23	327	25.5	1020.3	642
2011-11-24	328	24.4	1023.1	641	60	3
2011-11-25	329	24.1	1022.5	640
2011-11-26	330	25.2	1020.7	639
2011-11-27	331	24.5	1014.6	639
2011-11-28	332	24.7	1019.3	638
2011-11-29	333	24.7	1018	637
2011-11-30	334	23.9	1019.7	636
2011-12-01	335	24.1	1015.8	636
2011-12-02	336	23.5	1020.7	635
2011-12-03	337	24.4	1023.9	634
2011-12-04	338	24.6	1024.1	633
2011-12-05	339	24.6	1020.3	633
2011-12-06	340	24.8	1018.9	632
2011-12-07	341	24.4	1017.9	631	31	3
2011-12-08	342	25	1015.1	632
2011-12-09	343	25	1019	631
2011-12-10	344	25.1	1018.5	630
2011-12-11	345	24.5	1019.1	630
2011-12-12	346	25.1	1020.2	629
2011-12-13	347	24.2	1019.9	629
2011-12-14	348	23.6	1022.3	629
2011-12-15	349	24.2	1022.7	628
2011-12-16	350	24.4	1021.2	628
2011-12-17	351	24.2	1021.4	628
2011-12-18	352	23.5	1020.4	628
2011-12-19	353	23.7	1022.5	628
2011-12-20	354	23.5	1023	628
2011-12-21	355	23.7	1021.2	628
2011-12-22	356	24.1	1020	628
2011-12-23	357	24.6	1019.8	628	25	4
2011-12-24	358	24.3	1020.3	628
2011-12-25	359	24.2	1023.1	628
2011-12-26	360	24.1	1022.5	628
2011-12-27	361	23.3	1020.7	628
2011-12-28	362	22.4	1014.6	629
2011-12-29	363	22.8	1019.3	629
2011-12-30	364	23.3	1018	629
2011-12-31	365		1019.7	630
2012-01-01	1	23.3	1022.1	630
2012-01-02	2	23.4	1019.7	630
2012-01-03	3	22.6	1022.5	631
2012-01-04	4	23	1026.4	632
2012-01-05	5	22.8	1024.7	631
2012-01-06	6	22	1022.4	632
2012-01-07	7	22.5	1020.3	633
2012-01-08	8	22.7	1021.6	634
2012-01-09	9	22.4	1021.6	634
2012-01-10	10	22.5	1018.3	635
2012-01-11	11	23.6	1013.7	636	126	3
2012-01-12	12	23.1	1012	637
2012-01-13	13	23.1	1016.7	638
2012-01-14	14	22.1	1023.3	638
2012-01-15	15	21.4	1027.3	639
2012-01-16	16	21.8	1027.7	640
2012-01-17	17	21.9	1025	641
2012-01-18	18	22.4	1019.3	641	4521	3
2012-01-19	19	22.7	1016.3	642
2012-01-20	20	21.9	1020.3	643
2012-01-21	21	22.2	1020	645
2012-01-22	22	22.5	1018.2	646
2012-01-23	23	22.4	1019.6	646
2012-01-24	24	23.2	1019.9	647
2012-01-25	25	22.9	1020.7	649
2012-01-26	26	23.2	1019	650
2012-01-27	27	23.4	1015.9	650
2012-01-28	28	23.8	1018.5	652
2012-01-29	29	23.6	1020.8	653
2012-01-30	30	22.5	1023.1	655
2012-01-31	31	23.1	1025.2	656
2012-02-01	32	23.5	1023	657
2012-02-02	33	24.1	1020.4	658
2012-02-03	34	24	1020.2	660
2012-02-04	35	23.6	1020.5	661
2012-02-05	36	24.1	1017.3	662
2012-02-06	37	24.4	1015.7	663
2012-02-07	38	24.2	1015.8	665
2012-02-08	39	24.3	1015.4	667
2012-02-09	40	24	1016.3	667
2012-02-10	41	23.7	1016.8	669
2012-02-11	42	24.3	1011.9	671	4006	3
2012-02-12	43	22.9	1020.1	671
2012-02-13	44	23.7	1021.6	673
2012-02-14	45	23	1019	675
2012-02-15	46	23.7	1020.3	676	11199	3
2012-02-16	47	23.8	1021.1	677
2012-02-17	48	24.1	1017.6	679
2012-02-18	49	24.2	1015.2	680
2012-02-19	50	24.2	1012.7	682
2012-02-20	51	23.6	1015.1	684
2012-02-21	52	23.1	1020.8	684
2012-02-22	53	23.4	1017.8	686
2012-02-23	54	23.5	1014.6	688
2012-02-24	55	23.9	1015.1	689
2012-02-25	56	24.1	1017.3	691
2012-02-26	57	23.4	1022.9	692
2012-02-27	58	23.4	1023.6	694
2012-02-28	59	24.2	1023	696
2012-02-29	60	24.6	1022.2	697
2012-03-01	61	24.8	1018.7	697
2012-03-02	62	24.1	1016.7	699
2012-03-03	63	23.9	1013.7	700
2012-03-04	64	23.3	1010.6	702
2012-03-05	65	20.9	1023.3	703
2012-03-06	66	22.6	1025.9	705
2012-03-07	67	22.5	1026.6	707
2012-03-08	68	23.3	1023.4	708
2012-03-09	69	23.8	1020.4	710
2012-03-10	70	24.4	1019.8	711
2012-03-11	71	24.3	1022.1	713
2012-03-12	72	24	1023.4	714
2012-03-13	73	24.5	1022.4	716
2012-03-14	74	24.5	1020.7	717
2012-03-15	75	24.5	1020.8	719
2012-03-16	76	24.4	1021.2	720
2012-03-17	77	24.5	1021.1	722
2012-03-18	78	24.7	1021.3	723	2534	3
2012-03-19	79	24.5	1020.4	725
2012-03-20	80	24.4	1017.6	727
2012-03-21	81	24.4	1018.2	729
2012-03-22	82	24.6	1019.8	730
2012-03-23	83	24.7	1018.7	732
2012-03-24	84	24.7	1016.9	733
2012-03-25	85	24.8	1013.5	735
2012-03-26	86	24.6	1012.4	736
2012-03-27	87	24.5	1016.4	738
2012-03-28	88	24.2	1020.4	739
2012-03-29	89	24.5	1017	741
2012-03-30	90	24.9	1016.9	743
2012-03-31	91	24.4	1015.6	745
2012-04-01	92	24.7	1012.6	746
2012-04-02	93	24.8	1011.5	748
2012-04-03	94	25	1013.3	749
2012-04-04	95	25.6	1014	751
2012-04-05	96	25.7	1009.9	752
2012-04-06	97	25.2	1008.6	754
2012-04-07	98	24.8	1014.1	755
2012-04-08	99	24.6	1019.7	757
2012-04-09	100	24.8	1017.9	758
2012-04-10	101	25.2	1016.9	760
2012-04-11	102	25.4	1016.9	761	488	1
2012-04-12	103	25.4	1014.9	763
2012-04-13	104	25.4	1016.8	764
2012-04-14	105	24.7	1020	766
2012-04-15	106	24.3	1021.7	767
2012-04-16	107	23.9	1020.4	769
2012-04-17	108	24.2	1020.5	770
2012-04-18	109	24.4	1018.4	772
2012-04-19	110	24.7	1015	773
2012-04-20	111	24.5	1012.5	775
2012-04-21	112	24	1010.9	776
2012-04-22	113	23.5	1002.7	778
2012-04-23	114	23.6	1008.7	779
2012-04-24	115	22.8	1013.4	781
2012-04-25	116	23.2	1017.9	782
2012-04-26	117	23.6	1020.1	784
2012-04-27	118	24.6	1018.5	784
2012-04-28	119	25	1017.9	786
2012-04-29	120	24.4	1016.9	787
2012-04-30	121	24.1	1016.5	789
2012-05-01	122	24.1	1017	791
2012-05-02	123	24.2	1017.1	791
2012-05-03	124	24.5	1017.9	793
2012-05-04	125	25.1	1017.3	794
2012-05-05	126	25.7	1015.1	796	73	4
2012-05-06	127	25.3	1014.8	796
2012-05-07	128	25.4	1012.8	798
2012-05-08	129	25.5	1012.4	799
2012-05-09	130	25.4	1012.3	800
2012-05-10	131	25.4	1009.5	802
2012-05-11	132	25.8	1013.1	803
2012-05-12	133	25.9	1019.7	804
2012-05-13	134	25.8	1019.5	805
2012-05-14	135	26.1	1016.3	806
2012-05-15	136	26.2	1015	807	22	3
2012-05-16	137	26.6	1015	809
2012-05-17	138	26.5	1014.5	809
2012-05-18	139	26.1	1012.6	811
2012-05-19	140	26.5	1012.7	812
2012-05-20	141	26.1	1013.6	812
2012-05-21	142	26.8	1014.3	814
2012-05-22	143	26.3	1013.8	814
2012-05-23	144	26.3	1012.7	816
2012-05-24	145	26.1	1011.5	816
2012-05-25	146	26.4	1013.3	817
2012-05-26	147	27.2	1016.3	818
2012-05-27	148	27.2	1013.2	819
2012-05-28	149	26.5	1013.4	819
2012-05-29	150	26.3	1014.1	821
2012-05-30	151	26.7	1012.9	821
2012-05-31	152	26.6	1012.1	822
2012-06-01	153	26	1014.8	822
2012-06-02	154	25.3	1013.3	823
2012-06-03	155	24.9	1015.2	823
2012-06-04	156	26.8	1014.1	825
2012-06-05	157	26.1	1010.9	825
2012-06-06	158	26.4	1012.5	826
2012-06-07	159	25.3	1014.1	826	76	2
2012-06-08	160	25.4	1013.4	826
2012-06-09	161	25.8	1014.5	827
2012-06-10	162	27.1	1016.8	827
2012-06-11	163	27	1018.4	828
2012-06-12	164	27.5	1017.6	828
2012-06-13	165	28.1	1014.8	828
2012-06-14	166	28.2	1013.1	829
2012-06-15	167	28.3	1013.9	829
2012-06-16	168	28.2	1014.5	829
2012-06-17	169	27.8	1015.2	829
2012-06-18	170	27.5	1014.6	829
2012-06-19	171	27.5	1015.7	829
2012-06-20	172	27.2	1014.6	829
2012-06-21	173	27.6	1014.1	830
2012-06-22	174	27.9	1011.2	829	10	3
2012-06-23	175	27.8	1013.4	829
2012-06-24	176	27.4	1014.7	829
2012-06-25	177	27.1	1010.5	829
2012-06-26	178	27.2	1007.5	828
2012-06-27	179	27	1008.6	828
2012-06-28	180	26.6	1016.5	829
2012-06-29	181	27.4	1016.5	828
2012-06-30	182	27.5	1014.7	828
2012-07-01	183	28.2	1016.9	828
2012-07-02	184	28.1	1017.8	827
2012-07-03	185	28.3	1017.5	827
2012-07-04	186	28.4	1017	827
2012-07-05	187	28.2	1016.7	826
2012-07-06	188	28.7	1016.8	826
2012-07-07	189	28.6	1017.3	824
2012-07-08	190	28.3	1018.4	824
2012-07-09	191	28.3	1017.5	824
2012-07-10	192	28.5	1016.6	823
2012-07-11	193	28.2	1016.3	823
2012-07-12	194	28	1015.7	822
2012-07-13	195	28.1	1016.2	821
2012-07-14	196	28.3	1016.5	820
2012-07-15	197	28.4	1018	820
2012-07-16	198	28.3	1017.1	819
2012-07-17	199	28.1	1016.1	818
2012-07-18	200	28.1	1017.9	817	28	1
2012-07-19	201	28.5	1021.1	817
2012-07-20	202	28.8	1019.5	815
2012-07-21	203	29	1017.9	815
2012-07-22	204	29.5	1018	813
2012-07-23	205	28.4	1019.9	813
2012-07-24	206	28.7	1019.9	811
2012-07-25	207	28.6	1017	811
2012-07-26	208	28.7	1016.3	809
2012-07-27	209	28.7	1017.4	809
2012-07-28	210	28.5	1018.6	807
2012-07-29	211	28.7	1017.3	807
2012-07-30	212	28.7	1016.9	805
2012-07-31	213	28.9	1016.5	804
2012-08-01	214	28.6	1015.7	803	85	1
2012-08-02	215	28.8	1014.8	802
2012-08-03	216	29.1	1014	801
2012-08-04	217	28.9	1014.4	800
2012-08-05	218	29.2	1017.3	798
2012-08-06	219	29.3	1017.5	797
2012-08-07	220	29	1015.3	796
2012-08-08	221	29.4	1015.7	795
2012-08-09	222	29.5	1015.5	793
2012-08-10	223	29.2	1014.5	792
2012-08-11	224	28.5	1014.8	791
2012-08-12	225	28.7	1016.1	790
2012-08-13	226	28.4	1017.7	788
2012-08-14	227	28.9	1016.1	787
2012-08-15	228	29	1015.9	785	13	1
2012-08-16	229	29.2	1017.2	784
2012-08-17	230	29.5	1016.6	782
2012-08-18	231	29.5	1014.9	781
2012-08-19	232	29.5	1015.4	779
2012-08-20	233	29.4	1015.7	779
2012-08-21	234	29.5	1017.4	777
2012-08-22	235	29.3	1017.4	776
2012-08-23	236	29.3	1018	774
2012-08-24	237	29.5	1015.4	773
2012-08-25	238	28.7	1014.7	771
2012-08-26	239	28	1010.1	770
2012-08-27	240	27.7	1008.1	769
2012-08-28	241	27.9	1013.9	767
2012-08-29	242	27.9	1014.6	766
2012-08-30	243	28	1015.4	763
2012-08-31	244	27.7	1019.1	762	8	4
2012-09-01	245	27.8	1018.5	760
2012-09-02	246	28.4	1016.7	759
2012-09-03	247	28.4	1016	757
2012-09-04	248	28.4	1016.3	756
2012-09-05	249	28.3	1015.1	755
2012-09-06	250	28.3	1015.8	753
2012-09-07	251	28.4	1014.6	752
2012-09-08	252	28.6	1014	750
2012-09-09	253	28.7	1014.2	749
2012-09-10	254	28.3	1014.5	747
2012-09-11	255	28.2	1016	745	46	3
2012-09-12	256	27.9	1016.6	744
2012-09-13	257	27.4	1016.5	742
2012-09-14	258	27.1	1015.7	741
2012-09-15	259	27.9	1016.6	739
2012-09-16	260	28.4	1015.7	738
2012-09-17	261	27.9	1015.4	737
2012-09-18	262	28.5	1013.6	734
2012-09-19	263	28.8	1014.7	733
2012-09-20	264	28.6	1015.5	731
2012-09-21	265	29	1015	730
2012-09-22	266	28.5	1014.2	728
2012-09-23	267	28.4	1016.2	727
2012-09-24	268	28.5	1016.2	726
2012-09-25	269	28.3	1016.2	723
2012-09-26	270	28.2	1017.1	722	3	4
2012-09-27	271	28.2	1017.6	720
2012-09-28	272	28.7	1015.4	719
2012-09-29	273	28.4	1014.2	717
2012-09-30	274	28.8	1011.5	716
2012-10-01	275	28.6	1009.2	714
2012-10-02	276	28.2	1012.5	713
2012-10-03	277	28	1018.7	712
2012-10-04	278	28.2	1020.1	709
2012-10-05	279	28.2	1017.5	708
2012-10-06	280	28.4	1013.4	706
2012-10-07	281	28.3	1012.9	705
2012-10-08	282	28.1	1014.5	703
2012-10-09	283	28.3	1014.8	702
2012-10-10	284	28.5	1016.1	700
2012-10-11	285	28	1017.5	699
2012-10-12	286	26.9	1018	697
2012-10-13	287	26.7	1017.6	696
2012-10-14	288	26.4	1016.1	694
2012-10-15	289	26.7	1011.4	693
2012-10-16	290	27.6	1009.5	691
2012-10-17	291	27.7	1010.9	689
2012-10-18	292	27.5	1010.3	688
2012-10-19	293	28	1010.9	686	7	1
2012-10-20	294	28	1011.2	685
2012-10-21	295	27.7	1013.9	683
2012-10-22	296	26.5	1015.3	683
2012-10-23	297			681
2012-10-24	298	25.8	1013	679
2012-10-25	299	26.3	1008.3	678
2012-10-26	300	26.9	1000.3	676
2012-10-27	301	25	997.8	675
2012-10-28	302	25.7	1005.3	674
2012-10-29	303	26.1	1008.5	672
2012-10-30	304	26.1	1011.8	671
2012-10-31	305	26.1	1016.7	669
2012-11-01	306	26.2	1017	668
2012-11-02	307	26.1	1016.8	667
2012-11-03	308	26	1018.4	665
2012-11-04	309	26.2	1018.5	664
2012-11-05	310	26.5	1015.6	663
2012-11-06	311	26.9	1012.6	661
2012-11-07	312	26.4	1011.7	660	18	3
2012-11-08	313	25.3	1015.9	659
2012-11-09	314	24.8	1019.9	658
2012-11-10	315	25.4	1022.7	656
2012-11-11	316	24.7	1022.6	656
2012-11-12	317	25.7	1021.3	654
2012-11-13	318	26	1019.1	653
2012-11-14	319	26	1017.9	651
2012-11-15	320	25.9	1017.6	651
2012-11-16	321	25.7	1018	649
2012-11-17	322	25.6	1017.9	648
2012-11-18	323	25.1	1017.1	647
2012-11-19	324	24.1	1019	646
2012-11-20	325	25.1	1015.3	645
2012-11-21	326	25	1014.1	644	37	4
2012-11-22	327	25.1	1015.9	643
2012-11-23	328	24.2	1018.7	642
2012-11-24	329	25	1017.8	641
2012-11-25	330	24.5	1017.6	640
2012-11-26	331	25	1019.9	639
2012-11-27	332	25.2	1021.1	639
2012-11-28	333	25.3	1019.6	638
2012-11-29	334	24.4	1021.2	637
2012-11-30	335	24.2	1021.8	636
2012-12-01	336	24.9	1020.5	636
2012-12-02	337	25	1021.7	635
2012-12-03	338	24.6	1022.1	634
2012-12-04	339	24.6	1019.5	633
2012-12-05	340	24.7	1014.9	633	15	3
2012-12-06	341	25	1013.6	632
2012-12-07	342	25.1	1015.1	631
2012-12-08	343	25.1	1016.8	632
2012-12-09	344	25.3	1015.4	631
2012-12-10	345	25.5	1013.6	630
2012-12-11	346	25.8	1017.2	630
2012-12-12	347	25.9	1017.1	629
2012-12-13	348	25.7	1018.2	629
2012-12-14	349	24.5	1017.6	629
2012-12-15	350	24.4	1016.2	628
2012-12-16	351	24.5	1014.6	628
2012-12-17	352	24.7	1013.2	628
2012-12-18	353	25.4	1016.6	628
2012-12-19	354	25.4	1017.9	628	192	1
2012-12-20	355	25	1014.4	628
2012-12-21	356	25.1	1021.8	628
2012-12-22	357	23.2	1022.2	628
2012-12-23	358	24.6	1019.1	628
2012-12-24	359	24.6	1015.6	628
2012-12-25	360	24.4	1013.6	628
2012-12-26	361	24.4	1016.4	628
2012-12-27	362	23.7	1017.3	628
2012-12-28	363	23.8	1014.3	629
2012-12-29	364	24.1	1021.5	629
2012-12-30	365	23.2	1024.5	629
2012-12-31	366	22.6		630
2013-01-01	1	23.6	1022.7	630
2013-01-02	2	23.8	1020.2	630
2013-01-03	3	24	1018.8	631
2013-01-04	4	24.4	1019.2	632
2013-01-05	5	24.3	1022.7	631
2013-01-06	6	23.7	1024.7	632
2013-01-07	7	24.3	1022.6	633
2013-01-08	8	23.9	1020.6	634
2013-01-09	9	24.5	1019.1	634	59	3
2013-01-10	10	24.4	1020.6	635
2013-01-11	11	24.3	1019.4	636
2013-01-12	12	24.4	1017.8	637
2013-01-13	13	24.4	1017.3	638
2013-01-14	14	24.2	1020.7	638
2013-01-15	15	24.1	1020.8	639
2013-01-16	16	24.4	1018.6	640	8	3
2013-01-17	17	24.6	1016.6	641
2013-01-18	18	23.9	1016.5	641
2013-01-19	19	23.3	1023.3	642
2013-01-20	20	24.1	1023.6	643
2013-01-21	21	25	1023.8	645
2013-01-22	22	24.6	1022.7	646
2013-01-23	23	23.8	1023.1	646
2013-01-24	24	24	1024.6	647
2013-01-25	25	24	1022.6	649
2013-01-26	26	24.2	1018.8	650
2013-01-27	27	24	1014.8	650
2013-01-28	28	24	1022.1	652
2013-01-29	29	24.2	1023.3	653
2013-01-30	30	23.8	1018.9	655
2013-01-31	31	23.8	1019	656
2013-02-01	32	22.6	1017.3	657
2013-02-02	33	23.4	1017.4	658
2013-02-03	34	23.8	1017.6	660
2013-02-04	35	23	1013.4	661
2013-02-05	36	23.2	1016.4	662
2013-02-06	37	24	1020.7	663	3760	1
2013-02-07	38	24	1021	665
2013-02-08	39	24.2	1018	667
2013-02-09	40	24.2	1014.4	667
2013-02-10	41	23.6	1013.3	669
2013-02-11	42	22.9	1014.4	671
2013-02-12	43	23.7	1011	671
2013-02-13	44	23.8	1019.8	673
2013-02-14	45	23.8	1024.1	675
2013-02-15	46	23.1	1020.4	676
2013-02-16	47	23.1	1011	677
2013-02-17	48	21.7	1019.8	679
2013-02-18	49	22.4	1024.1	680
2013-02-19	50	22.7	1020.4	682
2013-02-20	51	23.7	1017.5	684	5437	3
2013-02-21	52	23.8	1015.9	684
2013-02-22	53	24.1	1015	686
2013-02-23	54	24.1		688
2013-02-24	55	23.8	1012.9	689
2013-02-25	56	24.1	1010.9	691
2013-02-26	57	24.1	1009	692
2013-02-27	58	24	1011.3	694
2013-02-28	59	23.5	1013.3	696
2013-03-01	60	23.4	1012.5	697
2013-03-02	61	22.5	1014.2	699
2013-03-03	62	22.6	1014.2	700
2013-03-04	63	21.7	1020.3	702
2013-03-05	64	23.3	1020	703
2013-03-06	65	23	1016.1	705	4304	3
2013-03-07	66	21.7	1018	707
2013-03-08	67	22.4	1019.8	708
2013-03-09	68	22.4	1019	710
2013-03-10	69	22.6	1018.9	711
2013-03-11	70	22.6	1016	713
2013-03-12	71	22.5	1012.6	714
2013-03-13	72	22.6	1015.4	716
2013-03-14	73	21.9	1018.8	717
2013-03-15	74			719
2013-03-16	75	22.2	1020.3	720
2013-03-17	76	22.5	1018.4	722
2013-03-18	77	22.7	1016.1	723
2013-03-19	78	23	1013.2	725
2013-03-20	79	23	1012.7	727	2172	3
2013-03-21	80	23.1	1010	729
2013-03-22	81	22.6	1012.5	730
2013-03-23	82	23.1	1012.9	732
2013-03-24	83	23.9	1008.2	733
2013-03-25	84	23	1006.8	735
2013-03-26	85	22.4	1016.2	736
2013-03-27	86	21.4	1021.2	738
2013-03-28	87	22.5	1021.9	739
2013-03-29	88	21.7	1022.7	741
2013-03-30	89	22.1	1022.5	743
2013-03-31	90	22.4	1019.6	745
2013-04-01	91	23	1015.3	746
2013-04-02	92	23.1	1015.4	748
2013-04-03	93	23.5	1016.2	749	407	3
2013-04-04	94	23.8	1015	751
2013-04-05	95	23.5	1010.9	752
2013-04-06	96	22.8	1013.7	754
2013-04-07	97	22.6	1016.7	755
2013-04-08	98	24	1017.2	757
2013-04-09	99	23.7	1018	758
2013-04-10	100	23.9	1017	760
2013-04-11	101	24.2	1014	761
2013-04-12	102	24.4	1012.7	763
2013-04-13	103	24.7	1011.7	764
2013-04-14	104	24.2	1013.1	766
2013-04-15	105	24.8	1013.7	767
2013-04-16	106	24.9	1016.8	769
2013-04-17	107	25.5	1017.4	770	45	4
2013-04-18	108	25.9	1015.2	772
2013-04-19	109	26	1015.3	773
2013-04-20	110	26.4	1014.7	775
2013-04-21	111	26.3	1015.9	776
2013-04-22	112	26	1015.2	778
2013-04-23	113	25.6	1013.9	779
2013-04-24	114	25.1	1017.3	781
2013-04-25	115	26.2	1018.9	782
2013-04-26	116	26	1019.7	784
2013-04-27	117	25.8	1019.7	784
2013-04-28	118	25.5	1017.3	786
2013-04-29	119	25.8	1015.1	787
2013-04-30	120	25.8	1013.1	789
2013-05-01	121	25.9	1013.1	791
2013-05-02	122	25.9	1011.7	791
2013-05-03	123	25.3	1006.8	793
2013-05-04	124	25.8	1005.2	794
2013-05-05	125	25.7	1007.8	796
2013-05-06	126	25.4	1013.7	796
2013-05-07	127	25.7	1015.2	798
2013-05-08	128	25.7	1017.8	799
2013-05-09	129	26	1017.8	800
2013-05-10	130	26.1	1017.5	802
2013-05-11	131	26.2	1016.6	803
2013-05-12	132	25.9	1014.2	804
2013-05-13	133	25.8	1015.5	805
2013-05-14	134	25.6	1018.5	806
2013-05-15	135	25.3	1020.2	807
2013-05-16	136	25.4	1017.2	809
2013-05-17	137	25.8	1016.4	809
2013-05-18	138	25.7	1017.5	811
2013-05-19	139	26	1017	812
2013-05-20	140	25.9	1015.5	812
2013-05-21	141	25.4	1014.3	814
2013-05-22	142			814
2013-05-23	143	25.5	1013.1	816
2013-05-24	144	26	1014.1	816
2013-05-25	145	26.4	1017.3	817
2013-05-26	146	26.3	1019.2	818
2013-05-27	147	26.1	1018.8	819
2013-05-28	148	26.3	1017.2	819
2013-05-29	149	26.4	1016.3	821
2013-05-30	150	25.8	1016.2	821
2013-05-31	151	25.8	1016.5	822
2013-06-01	152	26.2	1014.5	822
2013-06-02	153	26	1014	823
2013-06-03	154	26.3	1013.4	823
2013-06-04	155	26.5	1014	825
2013-06-05	156	26.7	1013.5	825
2013-06-06	157	26.3	1008.9	826
2013-06-07	158		1011	826
2013-06-08	159		1015.3	826
2013-06-09	160			827
2013-06-10	161			827
2013-06-11	162			828
2013-06-12	163			828
2013-06-13	164			828
2013-06-14	165			829
2013-06-15	166			829
2013-06-16	167			829
2013-06-17	168			829
2013-06-18	169			829
2013-06-19	170			829
2013-06-20	171			829
2013-06-21	172			830
2013-06-22	173			829
2013-06-23	174			829
2013-06-24	175			829
2013-06-25	176			829
2013-06-26	177			828
2013-06-27	178			828
2013-06-28	179			829
2013-06-29	180			828
2013-06-30	181			828
2013-07-01	182			828
2013-07-02	183			827
2013-07-03	184			827
2013-07-04	185			827
2013-07-05	186			826
2013-07-06	187			826
2013-07-07	188			824
2013-07-08	189			824
2013-07-09	190			824
2013-07-10	191			823
2013-07-11	192			823
2013-07-12	193			822
2013-07-13	194			821
2013-07-14	195			820
2013-07-15	196			820
2013-07-16	197			819
2013-07-17	198			818
2013-07-18	199			817
2013-07-19	200			817
2013-07-20	201			815
2013-07-21	202			815
2013-07-22	203			813
2013-07-23	204			813
2013-07-24	205			811
2013-07-25	206			811
2013-07-26	207			809
2013-07-27	208			809
2013-07-28	209			807
2013-07-29	210			807
2013-07-30	211			805
2013-07-31	212			804
2013-08-01	213			803
2013-08-02	214			802
2013-08-03	215			801
2013-08-04	216			800
2013-08-05	217			798
2013-08-06	218	28.6		797
2013-08-07	219	28.7	1012.7	796
2013-08-08	220			795
2013-08-09	221	28.6	1014	793
2013-08-10	222	27	1017.2	792
2013-08-11	223	27.2	1018.9	791
2013-08-12	224	27.6	1017.6	790
2013-08-13	225	28.8	1015.7	788
2013-08-14	226	29.5	1014.2	787
2013-08-15	227	28.7	1014.9	785
2013-08-16	228	28.5	1015.8	784
2013-08-17	229	28.5	1015.9	782
2013-08-18	230	29	1016	781
2013-08-19	231	27.7	1015.5	779
2013-08-20	232	28.5	1015.2	779
2013-08-21	233	29	1016.4	777
2013-08-22	234	28.8	1015.7	776
2013-08-23	235	29.4	1013.5	774
2013-08-24	236	29.3	1015.1	773
2013-08-25	237	29.6	1017.7	771
2013-08-26	238	29.3	1017.1	770
2013-08-27	239	29.2	1014.9	769
2013-08-28	240	29	1014.5	767
2013-08-29	241	29	1014.8	766
2013-08-30	242	29	1013.2	763
2013-08-31	243	28.6	1013	762
2013-09-01	244	28.6	1013.7	760
2013-09-02	245	28.6	1013.9	759
2013-09-03	246	28.8	1013.6	757
2013-09-04	247	29.2	1014.4	756
2013-09-05	248	29.1	1016	755
2013-09-06	249	29.3	1015.2	753
2013-09-07	250	28.9	1013.9	752
2013-09-08	251	28.4	1011.7	750
2013-09-09	252	28.8	1012.6	749
2013-09-10	253	29	1014.4	747
2013-09-11	254	28.9	1015.3	745
2013-09-12	255	28.7	1014.4	744
2013-09-13	256	28.5	1010.5	742
2013-09-14	257	29.2	1010.1	741
2013-09-15	258	29.2	1013.8	739
2013-09-16	259	28.7	1015.5	738
2013-09-17	260	28.5	1013.8	737
2013-09-18	261	27.7	1012.8	734
2013-09-19	262	28.3	1013.1	733
2013-09-20	263	28	1014.3	731
2013-09-21	264	27.9	1010.5	730
2013-09-22	265	28.6	1008.2	728
2013-09-23	266	28.9	1011.1	727
2013-09-24	267	28.6	1012.8	726
2013-09-25	268	28.6	1010.2	723
2013-09-26	269	28.5	1009.4	722
2013-09-27	270	28.4	1009.6	720
2013-09-28	271	28.6	1011.4	719
2013-09-29	272	28.4	1012.8	717
2013-09-30	273	28.6	1012.8	716
2013-10-01	274	28.8	1014.5	714
2013-10-02	275	28.6	1014.7	713
2013-10-03	276	28.3	1014.1	712
2013-10-04	277	28.8	1015.5	709
2013-10-05	278	28.8	1014.9	708
2013-10-06	279	28.8	1012.4	706
2013-10-07	280	28.7	1010.7	705
2013-10-08	281	28.6	1010.5	703
2013-10-09	282	28.5	1012.5	702
2013-10-10	283	28	1013.8	700
2013-10-11	284	27.6	1014.1	699
2013-10-12	285	27.8	1014.4	697
2013-10-13	286	27.8	1014.9	696
2013-10-14	287	27.6	1013.9	694
2013-10-15	288	27.6	1012.2	693
2013-10-16	289	27.5	1012.2	691
2013-10-17	290	27.9	1012.5	689
2013-10-18	291	28.1	1012.5	688
2013-10-19	292	28	1012.8	686
2013-10-20	293	27.9	1011.7	685
2013-10-21	294	28.1	1014.1	683
2013-10-22	295	28.2	1012.9	683
2013-10-23	296	28.2	1009.9	681
2013-10-24	297	27.7	1014	679
2013-10-25	298	26.9	1018.3	678
2013-10-26	299	26.1	1018.1	676
2013-10-27	300	27.1	1016.7	675
2013-10-28	301	26.7	1017.4	674
2013-10-29	302	26.9	1019.2	672
2013-10-30	303	26.2	1019.8	671
2013-10-31	304	26.4	1017.9	669
2013-11-01	305	26.9	1014.2	668
2013-11-02	306	27.1	1011	667
2013-11-03	307	27	1012.2	665
2013-11-04	308	25.4	1015.9	664
2013-11-05	309	25.2	1016.5	663
2013-11-06	310	25.7	1016.1	661
2013-11-07	311	26.3	1013.8	660
2013-11-08	312	26.6	1013.6	659
2013-11-09	313	26.1	1016.7	658
2013-11-10	314	25.8	1017.6	656
2013-11-11	315	26.3	1017.5	656
2013-11-12	316	26.4	1016.2	654
2013-11-13	317	26.3	1016	653
2013-11-14	318	24.7	1020.7	651
2013-11-15	319	26.3	1018.7	651
2013-11-16	320	26	1016.1	649
2013-11-17	321	26.2	1016	648
2013-11-18	322	26.6	1014.8	647
2013-11-19	323	26.7	1011.5	646
2013-11-20	324			645
2013-11-21	325			644
2013-11-22	326			643
2013-11-23	327			642
2013-11-24	328			641
2013-11-25	329			640
2013-11-26	330			639
2013-11-27	331			639
2013-11-28	332			638
2013-11-29	333			637
2013-11-30	334			636
2013-12-01	335			636
2013-12-02	336			635
2013-12-03	337			634
2013-12-04	338	26.2	1015.3	633
2013-12-05	339	25.8	1018.5	633
2013-12-06	340	25.4	1018.8	632
2013-12-07	341	25.4	1020.7	631
2013-12-08	342	25.3	1020.4	632
2013-12-09	343	25.2	1020.5	631
2013-12-10	344	25.3	1019	630
2013-12-11	345	25.6	1019.9	630
2013-12-12	346	26	1020.1	629
2013-12-13	347	24.5	1020.3	629
2013-12-14	348	24.8	1017	629
2013-12-15	349	25.3	1013.5	628
2013-12-16	350	25.3	1017.2	628
2013-12-17	351	23.7	1019.2	628
2013-12-18	352	24.9	1020.5	628
2013-12-19	353	24.7	1021.8	628
2013-12-20	354	24.5	1020.1	628
2013-12-21	355	24.7	1018.4	628
2013-12-22	356	24.9	1018.6	628
2013-12-23	357	24.8	1019.6	628
2013-12-24	358	25.2	1019.5	628
2013-12-25	359	24.1	1019.1	628
2013-12-26	360	24.2	1018.6	628
2013-12-27	361	24.7	1019.1	628
2013-12-28	362	24.6	1019.6	629
2013-12-29	363	24.8	1014.1	629
2013-12-30	364	25	1015.1	629
2013-12-31	365	24.6	1019.4	630
2014-01-01	1	24.8	1020.4	630
2014-01-02	2	25.3	1015.1	630
2014-01-03	3	24.7	1013.8	631
2014-01-04	4	23.1	1019.3	632
2014-01-05	5	24.9	1014.4	631
2014-01-06	6	24.8	1014.5	632
2014-01-07	7	23.8	1023.1	633
2014-01-08	8	23.4	1022.8	634
2014-01-09	9	23.3	1021.1	634
2014-01-10	10	24.2	1020.1	635
2014-01-11	11	25.2	1017.6	636
2014-01-12	12	25	1016.2	637
2014-01-13	13	23.9	1019.2	638
2014-01-14	14	24.6	1014.2	638	24	4
2014-01-15	15	24.7	1013.3	639
2014-01-16	16	24	1014.7	640
2014-01-17	17	23.1	1019.6	641
2014-01-18	18	23.5	1019.9	641
2014-01-19	19	22.8	1021.7	642
2014-01-20	20	22.9	1019.7	643
2014-01-21	21	23.5	1015.2	645
2014-01-22	22	23.1	1014.3	646
2014-01-23	23	22.5	1021.6	646
2014-01-24	24	23.2	1024	647
2014-01-25	25	22.2	1020.9	649
2014-01-26	26	23.8	1016.1	650
2014-01-27	27	24	1014.5	650
2014-01-28	28	24	1015.6	652	10935	2
2014-01-29	29	24	1014.9	653
2014-01-30	30	23.2	1016.2	655
2014-01-31	31			656
2014-02-01	32	24	1017.4	657
2014-02-02	33	24.1	1018.8	658
2014-02-03	34	24.2	1016.9	660
2014-02-04	35	24	1018.3	661
2014-02-05	36	24.1	1017	662
2014-02-06	37	24.1	1017.4	663
2014-02-07	38	24.3	1018.1	665
2014-02-08	39	24	1017.7	667
2014-02-09	40	24.2	1015.9	667
2014-02-10	41	23.9	1016.1	669
2014-02-11	42	24.6	1016.2	671	1812	3
2014-02-12	43	25.1	1015.1	671
2014-02-13	44	24.5	1006.9	673
2014-02-14	45	23	1015.2	675
2014-02-15	46	23.7	1015.1	676
2014-02-16	47	23.4	1018.8	677
2014-02-17	48	24.3	1021	679
2014-02-18	49	23.9	1021	680
2014-02-19	50	24	1019.7	682	5793	4
2014-02-20	51	23.9	1018.6	684
2014-02-21	52	24.1	1017.4	684
2014-02-22	53	24.4	1017.1	686
2014-02-23	54	24.6	1017	688
2014-02-24	55	24.7	1015	689
2014-02-25	56	24.9	1014.9	691
2014-02-26	57	25	1011.7	692
2014-02-27	58	24.8	1008.1	694
2014-02-28	59	24.3	1011.8	696
2014-03-01	60	23.7	1017.6	697
2014-03-02	61	24.9	1019.9	699
2014-03-03	62	24.6	1016.7	700
2014-03-04	63	25	1015.5	702	1630	3
2014-03-05	64	24.8	1014.8	703
2014-03-06	65	24.3	1012.3	705
2014-03-07	66	23.7	1008.9	707
2014-03-08	67	23.1	1017.1	708
2014-03-09	68	23	1019	710
2014-03-10	69	23.2	1017.8	711
2014-03-11	70	23.2	1014.4	713	197	4
2014-03-12	71	23.3	1009.7	714
2014-03-13	72	21.7	1011.8	716
2014-03-14	73			717
2014-03-15	74	23.5	1019.2	719
2014-03-16	75	23.3	1015.1	720
2014-03-17	76	23.6	1008	722
2014-03-18	77	23.3	1006	723
2014-03-19	78	22.9	1015.7	725
2014-03-20	79	23.3	1015.7	727
2014-03-21	80	23.6	1015	729
2014-03-22	81	23.8	1016.8	730
2014-03-23	82	23.6	1016.3	732
2014-03-24	83	22.7	1015.5	733
2014-03-25	84	22.9	1012	735	104	4
2014-03-26	85	22.1	1018.7	736
2014-03-27	86	22.3	1022.7	738
2014-03-28	87	23.4	1020.2	739
2014-03-29	88	23.8	1016.2	741
2014-03-30	89	23.6	1012.9	743
2014-03-31	90	23.3	1017.6	745
2014-04-01	91	23.9	1019	746	321	4
2014-04-02	92	24.2	1020.2	748
2014-04-03	93	24.2	1019.3	749
2014-04-04	94	24.2	1016.2	751
2014-04-05	95	24.6	1015.1	752
2014-04-06	96	25	1016.1	754
2014-04-07	97	25.1	1013.2	755
2014-04-08	98	25.2	1009.7	757
2014-04-09	99	24.5	1012.7	758
2014-04-10	100	23.8	1021.3	760
2014-04-11	101	23.7	1021.2	761
2014-04-12	102	24	1019.7	763
2014-04-13	103	24.3	1017.5	764
2014-04-14	104	24.5	1014	766
2014-04-15	105	25	1012.4	767
2014-04-16	106	24.4	1014	769
2014-04-17	107	24.3	1017.7	770
2014-04-18	108	24.7	1016	772
2014-04-19	109	25.4	1012.8	773
2014-04-20	110	23.2	1014.1	775
2014-04-21	111	23	1015.3	776
2014-04-22	112	24.1	1012.6	778
2014-04-23	113	25.7	1011.6	779
2014-04-24	114	25.9	1013.5	781
2014-04-25	115	25.4	1014.5	782
2014-04-26	116	25.3	1013.6	784
2014-04-27	117	26.2	1014.9	784
2014-04-28	118	26	1013.7	786
2014-04-29	119	26.5	1012.8	787
2014-04-30	120	26.6	1015.7	789
2014-05-01	121	26.2	1015.8	791
2014-05-02	122	26	1013.6	791
2014-05-03	123	25.3	1012.7	793
2014-05-04	124	24.8	1015.1	794
2014-05-05	125	25.5	1016.7	796
2014-05-06	126	26.2	1015.2	796
2014-05-07	127	26.3	1017.1	798
2014-05-08	128	26.5	1019.8	799
2014-05-09	129	26.8	1020.4	800
2014-05-10	130	26.5	1018.8	802
2014-05-11	131	26.3	1018.2	803
2014-05-12	132	26	1017.8	804
2014-05-13	133	25.9	1015.9	805
2014-05-14	134	26	1016.1	806
2014-05-15	135	26.5	1014.7	807
2014-05-16	136	26	1014	809
2014-05-17	137	25.5	1017.3	809
2014-05-18	138	26.6	1018.2	811
2014-05-19	139	26.3	1019	812
2014-05-20	140	26.3	1019.9	812
2014-05-21	141	26.1	1019.8	814
2014-05-22	142	26.6	1019.6	814
2014-05-23	143	26.9	1018.4	816
2014-05-24	144	27	1017.1	816
2014-05-25	145	27.3	1017.4	817
2014-05-26	146	27.4	1019.4	818
2014-05-27	147	27.5	1019.3	819
2014-05-28	148	27.4	1017.1	819
2014-05-29	149	27.5	1015.2	821
2014-05-30	150	27.1	1015.1	821
2014-05-31	151	27.5	1015.7	822
